# Supplementary material for: Esophageal extracellular matrix hydrogel mitigates metaplastic change in a dog model of Barrett’s esophagus
Source: Sci Adv. 2020 Jul 1;6(27):eaba4526. doi: 10.1126/sciadv.aba4526 (PMC7329334; doi:10.1126/sciadv.aba4526)
Supplement: aba4526_Table_S2.xlsx [file aba4526_Table_S2.xlsx]

## Sheet: Sheet 1
Protein	GENE	Uniprot	Gene Ontology Class	Matrisome	Protein Abundance as Ratio Distal/Normal
					C-1	E-1	E-2	E-3	E-4	E-5	E-6
Collagen alpha-1(IV) chain(Arresten/Core Protein)	COL4A1*	P02462	Basement Membrane	Collagen	1.30011	1.18578	1.81364	2.08149	1.29811	1.10154	1.42671
Perlecan(Endorepellin)	HSPG2*	P98160	Basement Membrane	Proteoglycan	1.83048	1.73253	2.23863	2.35451	1.23332	1.54427	1.50422
Nidogen 1/2 (osteonidogen)(Nid1/2)	NID1/2*	Q14112	Basement Membrane	Glycoprotein	1.43316	2.04646	2.05979	2.50274	1.26087	1.44924	2.08751
Collagen alpha-1/5(IV) chain(Arresten/Core Protein)	COL4A1/5*	P02462	Basement Membrane	Collagen	0.84564	2.00798	1.51339	1.88583	1.5082	1.3895	1.36606
Collagen alpha-1/5(IV) chain(Arresten/Core Protein)	COL4A1/5*	P02462	Basement Membrane	Collagen	0.835614	1.70659	1.41818	1.70824	1.53921	1.27183	1.40635
Collagen alpha-2(IV) chain(Canstatin/Core Protein)	COL4A2*	P08572	Basement Membrane	Collagen	1.40456	1.15629	1.65628	2.46175	1.31598	1.12323	1.54388
Agrin	AGRN	O00468	Basement Membrane	Glycoprotein	2.34821	0.977099	1.54545	1.47368	1.00943	1.25439	1.69697
Collagen alpha-5(IV) chain	COL4A5	P29400	Basement Membrane	Collagen	0.377778	4.67241	2.91579	2.97959	0.879032	1.56627	1.49593
Perlecan	HSPG2	P98160	Basement Membrane	Proteoglycan	1.6664	1.73467	2.35535	2.36343	1.3067	1.66724	1.37791
Laminin alpha-4	LAMA4	Q16363	Basement Membrane	Glycoprotein	1.15886	1.98422	1.49223	2.00708	1.21419	1.22062	2.2656
Laminin Beta-1	LAMB1	P07942	Basement Membrane	Glycoprotein	1.66667	2.10703	1.10667	0.909478	1.09982	1.02711	2.00185
Laminin Beta-2	LAMB2	Q61292	Basement Membrane	Glycoprotein	0.841935	2.87797	1.77488	1.91491	1.2276	1.32051	1.63345
Laminin Gamma-1	LAMC1	P11047	Basement Membrane	Glycoprotein	1.43011	1.61035	1.63243	2.26251	1.12421	1.27195	1.69046
Nidogen-1	NID1	P14543	Basement Membrane	Glycoprotein	0.881531	1.61496	2.0052	3.06666	1.10518	1.02345	3.0125
Myosin(Myosin-3,4,6,7)	MYH*	P12882	Cytoskeletal	Cellular	eECM Only	Normal Only	eECM Only
Tubulin beta-4B chain(4b & 5 chain)	TUBB*	P04350	Cytoskeletal	Cellular	1.72078	0.691358	1.39947	1.65934	1.13356	1.11994	1.8575
Actin (All Isoforms)	ACT	P60709	Cytoskeletal	Cellular	1.13719	1.1704	1.68171	2.1273	1.1287	1.10448	2.05251
Actin, cytoplasmic 1/2	ACTB	P60709	Cytoskeletal	Cellular	2.52844	0.859815	1.66005	2.0789	1.03409	1.30463	2.59806
Desmin	DES	P17661	Cytoskeletal	Cellular	0.953649	0.802221	1.06312	0.965173	0.963237	0.980308	1.04044
Spectrin alpha chain, non-erythrocytic 1	SPTA2	Q13813	Cytoskeletal	Cellular	1.4076	0.90156	1.73469	1.51923	1.17674	1.35987	1.29878
Vimentin	VIM	P08670	Cytoskeletal	Cellular	3.07172	0.538967	2.12041	2.43009	1.02542	1.72593	2.11035
Lysyl oxidase-like 1	LOXL1	Q08397	ECM regulator	ECM regulator	2.58784	1.52273	3.90533	1.59231	1.02007	2.11818	1.70175
Transglutaminase 2	TGM2	P21980	ECM regulator	ECM regulator		Normal Only
Annexin A2	ANXA2	P07355	ECM-affiliated	ECM-affiliated	1.09047	0.67881	1.1089	1.39012	0.993095	0.845388	2.17485
Asporin	ASPN	Q9BXN1	ECM-affiliated	Proteoglycan	3.08645	0.819373	1.88057	1.84611	0.839756	1.9576	1.94384
Extracellular Matrix Protein 1	ECM1	Q62894	ECM-affiliated	Glycoprotein	0.937045	0.865717	2.09679	1.23646	1.30407	1.00364	2.88159
Galectin-1	LGALS1	P09382	ECM-affiliated	ECM-affiliated	2.61785	0.994841	1.83716	2.05851	0.984428	1.4419	2.00987
Mimecan/Osteoglycin	OGN	P20774	ECM-affiliated	Proteoglycan	0.568606	0.978401	0.939483	1.13136	0.904289	0.786042	1.92644
Collagen alpha-1(XII) chain	COL12A1	Q99715	FACIT Collagen	Collagen	7.25781	0.191399	2.12273	1.65179	0.728111	1.2963	1.25258
Collagen alpha-1(XIV) chain	COL14A1	Q05707	FACIT Collagen	Collagen	3.06375	1.11781	4.31839	3.79635	0.727283	3.77172	2.83286
Collagen alpha-2(I) chain(C-term Propeptide)	COL1A2*	P08123	Fibrillar Collagen	Collagen	6.14229	0.924599	3.25478	8.78215	1.00054	5.78066	1.54456
Collagen alpha-1(I) chain(C-term Propeptides (NC1 Domain))	COL1A1*	P02452	Fibrillar Collagen	Collagen	5.03395	0.760904	2.96887	6.41662	0.843109	6.59428	1.36418
Collagen alpha-2(I) chain(C-term Propeptide)	COL1A2*	P08123	Fibrillar Collagen	Collagen	8.76137	0.688031	4.60704	11.697	1.29875	6.86098	1.57816
Collagen alpha-1(I) chain	COL1A1	P02452	Fibrillar Collagen	Collagen	0.760647	0.768216	0.764949	1.10866	1.03041	0.927092	0.865842
Collagen alpha-2(I) chain	COL1A2	P08123	Fibrillar Collagen	Collagen	0.825178	0.73741	0.803011	1.13939	0.927053	1.01296	0.975127
Collagen alpha-1(V) chain	COL5A1	P20908	Fibrillar Collagen	Collagen	1.0843	0.829737	0.9484	1.13561	1.00468	1.3073	0.867864
Collagen alpha-2(V) chain	COL5A2	P05997	Fibrillar Collagen	Collagen	1.26134	0.822486	0.980145	1.35044	1.07922	1.13737	0.995737
Collagen alpha-1(III) chain	COL3A1	P02461	Fibrillar Collagen	Collagen	0.911045	0.793434	0.93322	1.25923	0.889141	1.35486	0.776977
Tenascin-C(Iso1,2,3,4,5)	TNC*	P24821	Matricellular	Glycoprotein	4.50743	0.232612	1.17008	1.07473	1.19481	0.665289	3.7874
Fibulin 5	FBLN5	Q9WVH8	Matricellular	Glycoprotein	4.22829	0.680425	2.91814	3.10555	0.688072	1.80492	2.82989
Periostin	POSTN	Q62009	Matricellular	Glycoprotein	4.85515	0.325594	2.19419	2.25266	0.866064	1.4424	2.47593
Secreted protein, acidic, cysteine-rich (osteonectin)	SPARC	P09486	Matricellular	Glycoprotein		Normal Only
Thrombospondin 1	THBS1	P07996	Matricellular	Glycoprotein	1.14146	0.658628	0.296696	0.911029	1.17019	0.502691	1.76699
Thrombospondin 2	THBS2	P35442	Matricellular	Glycoprotein	eECM Only		eECM Only
Tenascin-X	TNXB	P22105	Matricellular	Glycoprotein	1.65516	0.609853	0.646482	1.17607	0.89986	0.725665	2.59184
Histone 2A(H2A-A-K)	H2A*	Q96QV6	Other Cellular	Cellular	2.59255	0.593362	1.53582	1.6813	1.0605	1.28275	1.82714
Histone H1(H1.1,H1.2,H1.3,H1.4)	H1*	P16403	Other Cellular	Cellular	2.00535	0.518541	1.42319	1.32772	1.34829	0.613509	1.36283
Alpha/gamma-enolase	ENO1/2	P09104	Other Cellular	Cellular		Normal Only
Glyceraldehyde-3-phosphate dehydrogenase	GAPDH	P04406	Other Cellular	Cellular	0.64399	0.483328	1.06591	1.7079	0.563483	1.40138	0.588041
Transforming growth factor-beta-induced protein ig-h3	TGFBI	Q15582	Secreted	Glycoprotein	1.95224	0.627727	1.00086	1.18133	0.757548	0.664187	3.21307
Collagen alpha-1(VII) chain(Fibronectin type-III 3 Domain)	COL7A1*	Q63870	Microfibril-Associated	Collagen	2.27743	0.383775	Normal Only	2.37852	1.23355	0.494729	1.55163
Fibronectin 1(type-III 3/4/7//9/13 domain)	FN1	P02751	Microfibril-Associated	Glycoprotein	3.9062	0.835716	2.1429	3.12437	1.05395	1.75937	2.10141
Latent transforming growth factor beta binding protein 1(N-term Propeptide)	LTBP1*	Q14766	Microfibril-Associated	Glycoprotein	eECM Only		eECM Only	eECM Only
Biglycan	BGN	P21810	Microfibril-Associated	Proteoglycan	4.18195	0.579933	1.81688	2.45681	1.25264	1.40384	1.40907
Chondroadherin	CHAD	O15335	Microfibril-Associated	Proteoglycan		eECM Only
Collagen alpha-1(XVII) chain	COL17A1	Q9UMD9	Microfibril-Associated	Collagen	0.691057	0.320755	0.191781	1.03571	0.912281	0.525114	1.27431
Collagen alpha-1(XVIII) chain	COL18A1	P39060	Microfibril-Associated	Collagen	2.22445	1.02858	1.78383	1.62148	0.991565	1.34242	1.31652
Collagen alpha-1(VI) chain	COL6A1	P12109	Microfibril-Associated	Collagen	2.3686	0.88542	1.27868	1.78598	1.15632	1.37215	2.38616
Collagen alpha-2(VI) chain	COL6A2	P12110	Microfibril-Associated	Collagen	2.17494	0.677054	1.38041	2.52035	1.0543	1.28047	2.12559
Collagen alpha-3(VI) chain	COL6A3	P12111	Microfibril-Associated	Collagen	2.36019	0.882088	1.19373	1.65435	1.03606	1.30766	1.96558
Decorin	DCN	Q01129	Microfibril-Associated	Proteoglycan	0.592418	0.686169	0.60814	1.17509	1.00744	0.850827	1.37047
Dermatopontin	DPT	Q07507	Microfibril-Associated	Glycoprotein	0.88126	0.911612	0.768527	1.41234	0.894208	0.948713	1.13517
Fibulin 3	EFEMP1	Q12805	Microfibril-Associated	Glycoprotein	2.98902	0.812293	3.43071	1.7995	0.733519	1.51033	2.69872
Fibulin 4	EFEMP2	Q5XI84	Microfibril-Associated	Glycoprotein	2.07479	0.904955	3.10138	1.5394	0.980588	1.16997	1.60217
Emilin 1	EMILIN1	Q9Y6C2	Microfibril-Associated	Glycoprotein	2.21285	1.1238	2.30598	1.70231	0.880406	1.17624	1.84767
Fibulin 1	FBLN1	P23142	Microfibril-Associated	Glycoprotein	2.20313	0.944194	2.44859	1.99886	0.93265	1.60242	2.40193
Fibrillin 1	FBN1	Q61554	Microfibril-Associated	Glycoprotein		Normal Only
Fibromodulin	FMOD	Q06828	Microfibril-Associated	Proteoglycan	0.440506	0.649439	0.594985	1.64738	0.651549	1.276	1.17453
Fibronectin 1	FN1	P02751	Microfibril-Associated	Glycoprotein	0.332019	1.1897	0.310419	7.05035	0.864754	1.19297	2.72172
Lumican	LUM	P51885	Microfibril-Associated	Proteoglycan	1.01641	0.835742	0.995628	1.26828	1.06745	0.949051	1.36277
Microfibrillar-associated protein 2	MFAP2	P55001	Microfibril-Associated	Glycoprotein	3.33026	0.883869	1.69378	1.9776	0.937771	1.66052	1.84679
Prolargin	PRELP	Q9JK53	Microfibril-Associated	Proteoglycan	0.370849	0.937608	0.849282	1.21865	1.02352	0.934434	1.39601
Osteopontin	SPP1	P10923	Microfibril-Associated	Glycoprotein	0.984902	0.0439699	1.00899	0.988	0.922104	0.968275	0.998922
Versican	VCAN	P13611	Microfibril-Associated	Proteoglycans	2.79722	0.967522	1.75282	4.63598	1.2766	2.2921	3.71106
Vitronectin	VTN	Q3ZBS7	Microfibril-Associated	Glycoprotein	1.9265	1.29248	1.38962	1.54919	1.09404	1.66857	1.50175
