# Supplementary material for: Esophageal extracellular matrix hydrogel mitigates metaplastic change in a dog model of Barrett’s esophagus
Source: Sci Adv. 2020 Jul 1;6(27):eaba4526. doi: 10.1126/sciadv.aba4526 (PMC7329334; doi:10.1126/sciadv.aba4526)
Supplement: aba4526_Table_S1.xlsx [file aba4526_Table_S1.xlsx]

## Sheet: eNative & eECM
	Protein	GENE	Uniprot	Gene Ontology Class	Matrisome	Protein Abundance (nmol/g)*						Trend	Tech CV (%)
						Native			eECM
						n1	n2	n3	n1	n2	n3
	Agrin(iso 2,3,4,5,&6)	AGRN^	O00468	Basement Membrane	Glycoprotein	1.70629	1.7316	1.95681	0.342594	0.566435	0.445903		0.307978
	Collagen alpha-1/5(IV) chain(Arresten/Core Protein)	COL4A1/5^	160613	Basement Membrane	Collagen	2.61512	3.12783	3.73004	0.355846	0.268688	0.0673223		0.0568441
	Collagen alpha-1(IV) chain(Arresten/Core Protein)	COL4A1^	160613	Basement Membrane	Collagen	0.367023	0.416134	0.316169	0.799547	0.362312	0.445314		0.0805607
	Collagen alpha-2(IV) chain	COL4A2	P08122	Basement Membrane	Collagen	0.517438	0.633816	0.610273	0.910217	0.19777	0.216832		0.103138
	Collagen alpha-2(IV) chain(Canstatin/Core Protein)	COL4A2^	161386	Basement Membrane	Collagen	0.728728	1.10633	0.803425	1.58934	0.701321	0.635405		0.0439083
	Perlecan	HSPG2	375271	Basement Membrane	Proteoglycan	3.22793	2.42788	2.40987	0.356571	0.0848672	0.0738958		0.0883264
	Laminin alpha-2	LAMA2	P24043	Basement Membrane	Glycoprotein	0.0410535	0.0438572	0.0422551					0.16606
	Laminin alpha-3	LAMA3	Q61789	Basement Membrane	Glycoprotein	0.071293	1.01322		0.295893	0.573055	0.161388		0.132678
	Laminin alpha-4	LAMA4	201819	Basement Membrane	Glycoprotein	0.179234	0.231126	0.847704			0.233861		0.0562368
	Laminin alpha-5	LAMA5	O15230	Basement Membrane	Glycoprotein	0.0722943	0.2299	0.0845102	0.0664588				0.187845
	Laminin Beta-1	LAMB1	197090	Basement Membrane	Glycoprotein	0.499469	1.31379	0.471308	0.216389	0.351627	0.271817		0.126027
	Laminin Beta-2	LAMB2	196474	Basement Membrane	Glycoprotein	0.794912	0.926876	0.703098	0.0254332	0.0330431			0.129379
	Laminin Gamma-1	LAMC1	177387	Basement Membrane	Glycoprotein	0.842518	1.165	0.974193	0.734596	0.27955	0.244547		0.080546
	Laminin Gamma-2	LAMC2	Q13753	Basement Membrane	Glycoprotein	2.01473	3.4809	3.58354		1.29632	0.368133		0.110844
	Nidogen-1	NID1	137039	Basement Membrane	Glycoprotein	0.255725	0.307741	0.239161	0.081367	0.034581			0.158165
	Nidogen-2	NID2	Q14112	Basement Membrane	ECM Glycoproteins	1.87524	2.18976	1.72512					0.0828841
	Collagen alpha-1(XII) chain	COL12A1	340214	FACIT Collagen	Collagen	0.589141	0.506372	0.606464	0.295844	0.663902	0.517145		0.145855
	Collagen alpha-1(XIV) chain	COL14A1	191772	FACIT Collagen	Collagen	7.71131	8.95802	8.69959					0.11767
	Collagen alpha-1(I) chain	COL1A1	137953	Fibrillar Collagen	Collagen	237.833	232.074	252.008	292.352	327.583	368.496		0.0373616
	Collagen alpha-1(I) chain(GalGlu-K)	COL1A1^	137953	Fibrillar Collagen	Collagen	0.19797	0.182319	0.117943					0.105019
	Collagen alpha-2(I) chain	COL1A2	129564	Fibrillar Collagen	Collagen	152.854	132.467	160.709	188.209	220.135	237.047		0.0368621
	Collagen alpha-2(I) chain(C-term Propeptide)	COL1A2^	129564	Fibrillar Collagen	Collagen	2.10587	1.7572	1.63216					0.240047
	Collagen alpha-1(III) chain	COL3A1	138936	Fibrillar Collagen	Collagen	122.047	113.945	72.6065	115.354	142.757	158.285		0.0849652
	Collagen alpha-1(V) chain	COL5A1	183987	Fibrillar Collagen	Collagen	3.94054	4.06411	3.83584	8.81082	7.49509	10.4484		0.0153744
	Collagen alpha-2(V) chain	COL5A2	145018	Fibrillar Collagen	Collagen	1.85665	1.70363	1.54182	3.98388	3.97342	4.41621		0.0666197
	Fibulin 5	FBLN5	50160	Matricellular	Glycoprotein	0.481027	0.283169	0.292782					0.247966
	Periostin	POSTN	93155	Matricellular	Glycoprotein	1.03022	0.897566	0.287174	0.985018	0.903859	0.47534		0.162172
	Secreted protein, acidic, cysteine-rich (osteonectin)	SPARC	34296	Matricellular	Glycoprotein	0.050133	0.0842661	0.0842661					0.0934174
	Thrombospondin 2	THBS2	P35442	Matricellular	Glycoprotein			0.0354462					0.120326
	Tenascin-X	TNXB	126729	Matricellular	Glycoprotein	0.119061	0.147802	0.0877943					0.127207
	Annexin A2	ANXA2	38678	Other ECM	ECM-affiliated	6.23841	6.06372	6.58477	0.39939	0.289979	0.160157		0.168365
	Asporin	ASPN	42573	Other ECM	Proteoglycan	1.20496	1.24086	1.02657					0.164005
	Galectin-1	LGALS1	14857	Other ECM	ECM-affiliated	9.54094	16.524	7.97732					0.101776
	Galectin-3	LGALS3	27202	Other ECM	ECM-affiliated	6.75988	7.07184	7.14578					0.293989
	Mimecan/Osteoglycin	OGN	34069	Other ECM	Proteoglycan	8.99718	10.9593	9.85642					0.0785852
	Biglycan	BGN	41706	Microfibril-Associated	Proteoglycan	0.920309	1.44246	0.908016					0.195763
	Collagen alpha-1(XVIII) chain	COL18A1	182881	Microfibril-Associated	Collagen	0.0450915	0.0596734	0.044755					0.0641911
	Collagen alpha-1(VI) chain	COL6A1	108806	Microfibril-Associated	Collagen	15.8059	22.3279	17.558	3.89851	1.50017	1.45907		0.0885475
	Collagen alpha-2(VI) chain	COL6A2	108579	Microfibril-Associated	Collagen	14.5725	15.9836	15.2995	0.82763	0.348819	0.163344		0.0708862
	Collagen alpha-3(VI) chain	COL6A3	288133	Microfibril-Associated	Collagen	16.4923	21.2252	17.0299	18.4806	10.2834	8.16164		0.033919
	Collagen alpha-1(VIII) chain	COL8A1	P27658	Microfibril-Associated	Collagens	0.943802	1.36194	0.525662	0.62721	0.573449	0.370353		0.148378
	Decorin	DCN	39805	Microfibril-Associated	Proteoglycan	5.56746	3.96637	3.4471					0.0522054
	Dermatopontin	DPT	24203	Microfibril-Associated	Glycoprotein	3.50424	3.20919	3.29923	4.62163	3.03487	3.64881		0.100459
	Emilin 1	EMILIN1	106667	Microfibril-Associated	Glycoprotein	0.0520459	0.0720118	0.0348842					0.0650915
	Fibrillin 1	FBN1	311952	Microfibril-Associated	Glycoprotein	0.628843	0.478979	0.500475	0.669024	0.584036	0.870235		0.0605173
	Fibromodulin	FMOD	Q06828	Microfibril-Associated	Proteoglycans	9.29938	6.95368	5.40661					0.115429
	Fibronectin 1(Anastellin, type-III 4/7/9/13)	FN1	P02751	Microfibril-Associated	Glycoprotein	1.37895	2.64912	1.38737	3.64943	1.90563	1.26509		0.0875338
	Latent transforming growth factor beta binding protein 1	LTBP1	Q14766	Microfibril-Associated	Glycoprotein	0.139779	0.0262342	0.0456595	0.0438572		0.143139		0.0875338
	Lumican	LUM	38279	Microfibril-Associated	Proteoglycan	9.82973	12.859	12.7362	0.026835		0.163299		0.0669548
	Microfibrillar-associated protein 2	MFAP2	20578	Microfibril-Associated	Glycoprotein	2.05213	1.89103	1.96317					0.137859
	Prolargin	PRELP	43179	Microfibril-Associated	Proteoglycan	7.61769	5.74327	6.70421	0.0967121	0.0410621	0.0551097		0.0491297
	Versican	VCAN	300008	Microfibril-Associated	Proteoglycans	0.370268	0.515008	0.30482					0.129871
	Target of Nesh-SH3	ABI3BP	Q7Z7G0	Secreted	ECM Glycoproteins	1.05732	1.16692	0.779844					0.293793
	Transforming growth factor-beta-induced protein ig-h3	TGFBI	74597	Secreted	Glycoprotein	0.531542	0.857386	0.134375	0.275142		0.053643		0.116136
	Actin (All Isoforms)	ACT	42051	Cytoskeletal	Cellular	146.622	253.086	147.651	0.322508	0.101005	0.10519		0.0373596
	Actin, cytoplasmic 1/2	ACTB	41737	Cytoskeletal	Cellular	32.8161	60.7951	33.5531	1.138	0.531639	0.20633		0.119957
	Myosin(Myosin-3,4,6,7)	MYH^	P12882	Cytoskeletal	Cellular	6.54226	1.42839	1.09619					0.102052
	Spectrin alpha chain, non-erythrocytic 1	SPTA2	284637	Cytoskeletal	Cellular	1.22315	1.45988	1.26824	0.421996	0.498407	0.331272		0.0629308
	Tubulin beta-4B chain(4b & 5 chain)	TUBB^	49586	Cytoskeletal	Cellular	1.97068	2.801	2.09424	0.140206	0.0780391	0.0410508		0.0222639
	Vimentin	VIM	53733	Cytoskeletal	Cellular	3.51047	3.67552	3.35098	0.0389076	0.0757551	0.068605		0.0622223
	Glyceraldehyde-3-phosphate dehydrogenase	GAPDH	35828	Other Cellular	Cellular	67.1518	72.0693	43.3012					0.0640568
	Histone H1(H1.1,H1.2,H1.3,H1.4)	H1^	20863	Other Cellular	Cellular	49.67	58.6868	31.2404					0.0683511
	Histone 2A(H2A-A-K)	H2A^	14077	Other Cellular	Cellular	15.3874	15.4237	9.97359					0.066306
	Lamin-A/C	LMNA		Other Cellular	Cellular	50.396	12.2769	16.0234	0.537151		0.0466608		0.157108
	^indicates peptide that was used to identify protein may be homologous to multiple protein isoforms, cryptic peptides, or susceptiple to PTM and is explained in paranthesis next to the protein name
	* per gram of dry weight
